# Supplementary material for: Isorhamnetin Alleviates Mitochondrial Injury in Severe Acute Pancreatitis via Modulation of KDM5B/HtrA2 Signaling Pathway
Source: Int J Mol Sci. 2024 Mar 28;25(7):3784. doi: 10.3390/ijms25073784 (PMC11011973; doi:10.3390/ijms25073784)
Supplement: Supplementary file 1 [file ijms-25-03784-s001.zip]

Archive with 1 entries (1 files):
- ijms-2899668-supplementary.pdf
